# Supplementary material for: How Do Outpatients Experience 20‐Session Cognitive‐Behavioral Therapy for Anorexia Nervosa (CBT‐AN‐20)? A Qualitative Exploration
Source: Int J Eat Disord. 2025 Aug 21;58(11):2182–93. doi: 10.1002/eat.24528 (PMC12605776; doi:10.1002/eat.24528)
Supplement: Supplementary file 4 — Supporting Information D Quote Matching Activity, Interrater Reliability, and Kappa Calculations for “How Do Outpatients Experience 20‐Session Cognitive‐Behavioral Therapy for Anorexia Nervosa (CBT‐AN‐20)? A Qualitative exploration”. [file EAT-58-2182-s004.xlsx]

## Sheet: Main Analyst Responses
Quote Matching Activity, Interrater Reliability, and Kappa Calculations for "How Do Outpatients Experience 20-Session Cognitive-Behavioral Therapy for Anorexia Nervosa (CBT-AN-20)? A Qualitative Study"
Table 1: Main Analyst's Responses to Quote-Matching Activity
This table represents the initial theme, subtheme, and sub-subtheme allocation of quotes as per the candidate thematic map initially shared with the second analyst for this activity.
Quote	Patient No.	Theme	Subtheme	Sub-subtheme
“She was very personal and treated me with respect and as an individual.”	6	Importance of Therapeutic Relationship	Therapist Qualities Matter	N/A
“I was told I had to make improvements, or I would be dropped and that gave me the motivation to push through.”	4	Nature of Therapy	Limited Duration of Therapy	N/A
“I found the therapy to be really beneficial. Although my weight did not reflect this the sessions overall helped my confidence.”	6	Experiences of Therapy Over Time	Therapy was Worthwhile	Therapy Worked
“I found food diaries particularly difficult as tracking food was what caused my eating disorder to spiral initially.”	11	Experiences of Therapy Over Time	Therapy was Unhelpful	Tracking Food and Eating
“I was comfortable to talk freely with them, I felt heard and understood.”	14	Importance of Therapeutic Relationship	Perceptions of Communication Shape Connection	N/A
“It greatly helped me to regain valuable aspects of my life including socially and professionally.”	9	Experiences of Therapy Over Time	Therapy was Worthwhile	Therapy Worked
“Provided me with the knowledge on why I thought and did the things I did. All the resources were very useful, and I actually enjoyed learning about myself through them.”	12	Experiences of Therapy Over Time	Therapy was Worthwhile	Cognitive Restructuring
“I have noticed a significant shift in my attitudes towards food and allowing myself to challenge fear foods as well as my thought processes.”	11	Experiences of Therapy Over Time	Therapy was Worthwhile	Therapy Worked
“I never felt afraid to speak openly, knowing that my team [at the NHS service] held no judgement but would rather help me through the problem to continue on to success.”	5	Importance of Therapeutic Relationship	Perceptions of Communication Shape Connection	N/A
“Less focus on weight, more focus on the individual rather than trying to shove them into a pre-made framework that is presumed to work for everyone.”	1	Nature of Therapy	Does One Size Fit All?	N/A
“My therapist was never judgemental and always provided me with an answer to all my questions.”	12	Importance of Therapeutic Relationship	Therapist Qualities Matter	N/A
“Having to write down everything I ate and drank made me want to limit my intake.”	14	Experiences of Therapy Over Time	Therapy was Difficult	Food and Eating
“Changing a core belief takes time and I’m still working on them now, outside of the CBT treatment. But I wouldn’t have been able to start this change without the treatment.”	14	Experiences of Therapy Over Time	Therapy was Worthwhile	Hopeful about Recovery
“I hated the fact that weighing is compulsory – even if you don’t think you will be affected by knowing it [weight,] the numbers play on your mind.”	1	Experiences of Therapy Over Time	Therapy was Unhelpful	Weight and Weighing
“I found the discussions around how I could improve my food intake very beneficial.”	6	Experiences of Therapy Over Time	Therapy was Worthwhile	Food and Eating
“Sometimes I struggled to gain weight and I was really stressed to be on the same weight for around two months eating more.”	16	Experiences of Therapy Over Time	Therapy was Difficult	Weight and Weighing
“I would prefer a more individual-based approach which is more flexible and trauma-informed.”	8	Nature of Therapy	Does One Size Fit All?	N/A
“Positive [feelings about therapy] and helped me feel that recovery is possible.”	15	Experiences of Therapy Over Time	Therapy was Worthwhile	Hopeful about Recovery
“Treatment felt like a newer approach with many aspects I had never encountered before.”	5	Nature of Therapy	Comparison with Other Therapies	N/A
“I only had a therapist but it was not specifically focused on food. Therefore, it was different.”	16	Nature of Therapy	Comparison with Other Therapies	N/A
“She was incredibly empathetic to me and inspired so much hope in my recovery.”	5	Importance of Therapeutic Relationship	Therapist Qualities Matter	N/A
“She made me feel really safe and not to feel ashamed of my condition.”	16	Importance of Therapeutic Relationship	Therapist Qualities Matter	N/A
“I couldn’t fully express everything I wanted to out of fear of judgement.”	7	Importance of Therapeutic Relationship	Therapist Qualities Matter	N/A
“Whilst it was very difficult at times, I’m glad I persevered.”	9	Experiences of Therapy Over Time	Difficult but Worthwhile	N/A
“The exposure to everything [was unhelpful]: knowing my weight consistently, constantly tracking my food intake and being vulnerable to seeing the shape and size of my body in such an uncomfortable setting and format.”	7	Experiences of Therapy Over Time	Therapy was Unhelpful	Exposure
“It was like talking to a robot.”	1	Importance of Therapeutic Relationship	Perceptions of Communication Shape Connection	N/A
“I have a lot of other inter-related issues and it would have been very helpful to address them alongside instead of having to focus exclusively on the eating disorder.”	13	Nature of Therapy	Does One Size Fit All?	N/A
“I had built a good relationship with the staff member and her overall approach to my eating disorder helped me mentally and emotionally.”	6	Importance of Therapeutic Relationship	Good/Bad Relationships	N/A
"I had a very good relationship with my therapist. I was comfortable to talk freely with them, I felt heard and understood.”	14	Importance of Therapeutic Relationship	Good/Bad Relationships	N/A
“Overall, I think the course is effective, especially if you get along with your therapist.”	14	Experiences of Therapy Over Time	Therapy was Worthwhile	Therapy Worked
“I found the regular check-in on weight helpful to know I was on the right track.”	7	Experiences of Therapy Over Time	Therapy was Worthwhile	Weight and Weighing
“To be more tailored to the individual and the non-negotiable be reassessed as one glove does not fit all.”	3	Nature of Therapy	Does One Size Fit All?	N/A
“The sessions with her felt experienced and expertise, she was equipped to initiate problem solving and implement changes.”	2	Importance of Therapeutic Relationship	Therapist Qualities Matter	N/A
“I felt a bit anxious over the thought of not making as much progress as I would like in the 20 sessions we are permitted.”	2	Nature of Therapy	Limited Duration of Therapy	N/A
“I was originally pretty hesitant to open up, but as I became more comfortable, it felt easier.”	14	Importance of Therapeutic Relationship	Perceptions of Communication Shape Connection	N/A
“I found my previous forms of therapy more beneficial to me as they tackled the past traumas that then encouraged me to tackle the current behaviours, etc. However, I found this one was not attacking the root, just the surface-level issues.”	7	Nature of Therapy	Comparison with Other Therapies	N/A
“I got on well with my therapist and felt she listened to my concerns and difficulties.”	11	Importance of Therapeutic Relationship	Perceptions of Communication Shape Connection	N/A
“She was able to relate to this [managing grief alongside an eating disorder] and take this into consideration during our sessions.”	6	Nature of Therapy	Does One Size Fit All?	N/A
“She [my therapist] truly understood where everything came from and tried to explain to me how to cope and solve the problem.”	16	Experiences of Therapy Over Time	Therapy was Worthwhile	Problem-Solving
“It was the focus on weight gain each week I found difficult. It allowed the demon in my head to take control.”	6	Experiences of Therapy Over Time	Therapy was Difficult	Weight and Weighing
“The more I thought about food in the moment, the more negative thoughts I had, and it triggered more anxieties as I was having to overthink the food which wasn’t helpful.”	3	Experiences of Therapy Over Time	Therapy was Difficult	Food and Eating
“Miles better than any therapy I’ve received from any other services.”	5	Nature of Therapy	Comparison with Other Therapies	N/A
“I had no faith in her and I think that is why I wanted to leave treatment early.”	1	Importance of Therapeutic Relationship	Therapist Qualities Matter	N/A
“Around four weeks in, I genuinely thought that I had put on weight as I could feel it and see it. When I had my weigh-in, I discovered I had, in fact, lost weight. This really impacted my sense of reality and I found it hard to be at home alone in the weeks that followed as it was an unnerving time.”	15	Experiences of Therapy Over Time	Therapy was Unhelpful	Exposure
“It was helpful to guide my treatment around what we both felt was benefiting me the most.”	5	Nature of Therapy	Does One Size Fit All?	N/A
“It was very difficult to have to put on weight and give up control of my eating, weight and shape. They were what made me feel safe in the world and giving them up was extremely traumatic and distressing. It caused me to have suicidal thoughts. It's the worst experience I've had in my life. I couldn't even have imagined anything so awful before. Now I'm out the other end it was absolutely worth …	13	Experiences of Therapy Over Time	Difficult but Worthwhile	N/A
“I found the tracking difficult as it triggered the eating disorder more as I was having to think about the food and reflect upon everything I was eating.”	3	Experiences of Therapy Over Time	Therapy was Unhelpful	Tracking Food and Eating
“Terrible. There wasn’t one [a relationship].”	1	Importance of Therapeutic Relationship	Good/Bad Relationships	N/A
“I would have liked to complete the whole treatment [i.e., further treatment to achieve full recovery] with her [therapist], but I understand that people move on and need to do so!”	15	Experiences of Therapy Over Time	Therapy was Worthwhile	Therapy was Acceptable
“I had to reach weight progression targets to be able to continue with the therapy programme. I found the pressure of this made my eating disorder put up barriers. It took control.”	6	Experiences of Therapy Over Time	Therapy was Unhelpful	Weight and Weighing
“I would have liked some more sessions to be able to just talk more about the reasons/events that triggered the eating disorder.”	15	Nature of Therapy	Limited Duration of Therapy	N/A
“Maybe just working on how relationships between therapist and patient could be developed.”	7	Importance of Therapeutic Relationship	Perceptions of Communication Shape Connection	N/A
“This was orders of magnitude better than any other therapy I've had.”	13	Nature of Therapy	Comparison with Other Therapies	N/A
“It helped more than I thought it would. And I managed a lot more than I thought.”	10	Experiences of Therapy Over Time	Therapy was Worthwhile	Therapy was Acceptable
“I felt slightly disregarded and some of my issues de-validated.”	7	Importance of Therapeutic Relationship	Perceptions of Communication Shape Connection	N/A
“If I had gone to the stage [of therapy] of speaking about self-image, I would’ve benefited.”	3	Experiences of Therapy Over Time	Therapy was Worthwhile	Therapy was Acceptable
“Previous experiences were better; they were informative and scientific (I find it easier to challenge thoughts if there is proper evidence to back it up), and the therapist actually listened and behaved like a human rather than being condescending and patronising. I was also in a different place at the time and was more in need of help so maybe that’s why they felt better.”	1	Nature of Therapy	Comparison with Other Therapies	N/A

## Sheet: Second Analyst Responses 
Table 2: Second Analyst's Responses to the Quote-Matching Activity
This table represents the second analyst's responses to the quote-matching activity (instructions in blue).
INSTRUCTIONS - Your task is to complete the theme, subtheme, and sub-subtheme columns in this table for each of the quotes. - Read the quotes carefully and then look at the thematic map to decide which theme, subtheme and sub-subtheme it best matches with. - Type the theme, subtheme, and sub-subtheme into the correct columns below (marked in green). Note that while all quotes will have a theme an…
Quote	Patient No.	Theme	Subtheme	Sub-subtheme
“She was very personal and treated me with respect and as an individual.”	6	Importance of theraputic relationship	Therapist qualities matter	N/A		Red text = Uncertain of response
“I was told I had to make improvements, or I would be dropped and that gave me the motivation to push through.”	4	Experiences of therapy over time	Difficult but worthwhile	N/A
“I found the therapy to be really beneficial. Although my weight did not reflect this the sessions overall helped my confidence.”	6	Experiences of therapy over time	Therapy was worthwhile	Hopeful about recovery
“I found food diaries particularly difficult as tracking food was what caused my eating disorder to spiral initially.”	11	Experiences of therapy over time	Therapy was unhelpful	Tracking food and eating
“I was comfortable to talk freely with them, I felt heard and understood.”	14	Importance of theraputic relationship	Percpetions of communtication shape connection	N/A
“It greatly helped me to regain valuable aspects of my life including socially and professionally.”	9	Experiences of therapy over time	Therapy was worthwhile	Therapy worked
“Provided me with the knowledge on why I thought and did the things I did. All the resources were very useful, and I actually enjoyed learning about myself through them.”	12	Experiences of therapy over time	Therapy was worthwhile	cognitive restructuring
“I have noticed a significant shift in my attitudes towards food and allowing myself to challenge fear foods as well as my thought processes.”	11	Experiences of therapy over time	Therapy was worthwhile	cognitive restructuring
“I never felt afraid to speak openly, knowing that my team [at the NHS service] held no judgement but would rather help me through the problem to continue on to success.”	5	Importance of theraputic relationship	good/bad relationships	N/A
“Less focus on weight, more focus on the individual rather than trying to shove them into a pre-made framework that is presumed to work for everyone.”	1	Nature of therapy	Does one size fit all?	N/A
“My therapist was never judgemental and always provided me with an answer to all my questions.”	12	Importance of theraputic relationship	Therapist qualities matter	N/A
“Having to write down everything I ate and drank made me want to limit my intake.”	14	Experiences of therapy over time	Therapy was unhelpful	Tracking food and eating
“Changing a core belief takes time and I’m still working on them now, outside of the CBT treatment. But I wouldn’t have been able to start this change without the treatment.”	14	Experiences of therapy over time	Therapy was worthwhile	cognitive restructuring
“I hated the fact that weighing is compulsory – even if you don’t think you will be affected by knowing it [weight,] the numbers play on your mind.”	1	Experiences of therapy over time	Therapy was unhelpful	weight and weighing
“I found the discussions around how I could improve my food intake very beneficial.”	6	Experiences of therapy over time	Therapy was worthwhile	food and eating
“Sometimes I struggled to gain weight and I was really stressed to be on the same weight for around two months eating more.”	16	Experiences of therapy over time	therapy was difficult	weight and weighing
“I would prefer a more individual-based approach which is more flexible and trauma-informed.”	8	Nature of therapy	Does one size fit all?	N/A
“Positive [feelings about therapy] and helped me feel that recovery is possible.”	15	Experiences of therapy over time	Therapy was worthwhile	Hopeful about recovery
“Treatment felt like a newer approach with many aspects I had never encountered before.”	5	Nature of therapy	comparisons with previous therapies	N/A
“I only had a therapist but it was not specifically focused on food. Therefore, it was different.”	16	Nature of therapy	comparisons with previous therapies	N/A
“She was incredibly empathetic to me and inspired so much hope in my recovery.”	5	Importance of theraputic relationship	Therapist qualities matter	N/A
“She made me feel really safe and not to feel ashamed of my condition.”	16	Importance of theraputic relationship	good/bad relationships	N/A
“I couldn’t fully express everything I wanted to out of fear of judgement.”	7	Importance of theraputic relationship	Therapist qualities matter	N/A
“Whilst it was very difficult at times, I’m glad I persevered.”	9	Experiences of therapy over time	Difficult but worthwhile	N/A
“The exposure to everything [was unhelpful]: knowing my weight consistently, constantly tracking my food intake and being vulnerable to seeing the shape and size of my body in such an uncomfortable setting and format.”	7	Experiences of therapy over time	Therapy was unhelpful	exposure
“It was like talking to a robot.”	1	Importance of theraputic relationship	therapist qualaties matter	N/A
“I have a lot of other inter-related issues and it would have been very helpful to address them alongside instead of having to focus exclusively on the eating disorder.”	13	Nature of therapy	Does one size fit all?	N/A
“I had built a good relationship with the staff member and her overall approach to my eating disorder helped me mentally and emotionally.”	6	Importance of theraputic relationship	good/bad relationships	N/A
"I had a very good relationship with my therapist. I was comfortable to talk freely with them, I felt heard and understood.”	14	Importance of theraputic relationship	good/bad relationships	N/A
“Overall, I think the course is effective, especially if you get along with your therapist.”	14	Experiences of therapy over time	therapy was worthwhile	therapy worked
“I found the regular check-in on weight helpful to know I was on the right track.”	7	Experiences of therapy over time	Therapy was worthwhile	weight and weighing
“To be more tailored to the individual and the non-negotiable be reassessed as one glove does not fit all.”	3	Nature of therapy	Does one size fit all?	N/A
“The sessions with her felt experienced and expertise, she was equipped to initiate problem solving and implement changes.”	2	Importance of theraputic relationship	Therapist qualities matter	N/A
“I felt a bit anxious over the thought of not making as much progress as I would like in the 20 sessions we are permitted.”	2	Nature of therapy	limited duration of therapy	N/A
“I was originally pretty hesitant to open up, but as I became more comfortable, it felt easier.”	14	Importance of theraputic relationship	therapist qualities matter	N/A
“I found my previous forms of therapy more beneficial to me as they tackled the past traumas that then encouraged me to tackle the current behaviours, etc. However, I found this one was not attacking the root, just the surface-level issues.”	7	Nature of therapy	comparisons with previous therapies	N/A
“I got on well with my therapist and felt she listened to my concerns and difficulties.”	11	Importance of theraputic relationship	therapist qualities matter	N/A
“She was able to relate to this [managing grief alongside an eating disorder] and take this into consideration during our sessions.”	6	Importance of theraputic relationship	Percpetions of communtication shape connection	N/A
“She [my therapist] truly understood where everything came from and tried to explain to me how to cope and solve the problem.”	16	Importance of theraputic relationship	therapist qualities matter	N/A
“It was the focus on weight gain each week I found difficult. It allowed the demon in my head to take control.”	6	Experiences of therapy over time	Therapy was unhelpful	weight and weighing
“The more I thought about food in the moment, the more negative thoughts I had, and it triggered more anxieties as I was having to overthink the food which wasn’t helpful.”	3	Experiences of therapy over time	Therapy was unhelpful	exposure
“Miles better than any therapy I’ve received from any other services.”	5	Nature of therapy	comparisons with previous therapies	N/A
“I had no faith in her and I think that is why I wanted to leave treatment early.”	1	Importance of theraputic relationship	good/bad relationships	N/A
“Around four weeks in, I genuinely thought that I had put on weight as I could feel it and see it. When I had my weigh-in, I discovered I had, in fact, lost weight. This really impacted my sense of reality and I found it hard to be at home alone in the weeks that followed as it was an unnerving time.”	15	therapy was difficult	weight and weighing	N/A
“It was helpful to guide my treatment around what we both felt was benefiting me the most.”	5	Experiences of therapy over time	Therapy was worthwhile	problem solving
“It was very difficult to have to put on weight and give up control of my eating, weight and shape. They were what made me feel safe in the world and giving them up was extremely traumatic and distressing. It caused me to have suicidal thoughts. It's the worst experience I've had in my life. I couldn't even have imagined anything so awful before. Now I'm out the other end it was absolutely worth …	13	Experiences of therapy over time	Difficult but worthwhile	N/A
“I found the tracking difficult as it triggered the eating disorder more as I was having to think about the food and reflect upon everything I was eating.”	3	therapy was difficult	food and eating	N/A
“Terrible. There wasn’t one [a relationship].”	1	Importance of theraputic relationship	good/bad relationships	N/A
“I would have liked to complete the whole treatment [i.e., further treatment to achieve full recovery] with her [therapist], but I understand that people move on and need to do so!”	15	Nature of therapy	limited duration of therapy	N/A
“I had to reach weight progression targets to be able to continue with the therapy programme. I found the pressure of this made my eating disorder put up barriers. It took control.”	6	Experiences of therapy over time	Therapy was unhelpful	weight and weighing
“I would have liked some more sessions to be able to just talk more about the reasons/events that triggered the eating disorder.”	15	Nature of therapy	limited duration of therapy	N/A
“Maybe just working on how relationships between therapist and patient could be developed.”	7	Importance of theraputic relationship	therapist qualities matter	N/A
“This was orders of magnitude better than any other therapy I've had.”	13	Nature of therapy	comparisons with previous therapies	N/A
“It helped more than I thought it would. And I managed a lot more than I thought.”	10	Experiences of therapy over time	Therapy was worthwhile	therapy was acceptable / hopeful about recovery?
“I felt slightly disregarded and some of my issues de-validated.”	7	Importance of theraputic relationship	therapist qualities matter	N/A
“If I had gone to the stage [of therapy] of speaking about self-image, I would’ve benefited.”	3	Nature of therapy	limited duration of therapy	N/A
“Previous experiences were better; they were informative and scientific (I find it easier to challenge thoughts if there is proper evidence to back it up), and the therapist actually listened and behaved like a human rather than being condescending and patronising. I was also in a different place at the time and was more in need of help so maybe that’s why they felt better.”	1	Nature of therapy	comparisons with previous therapies	N/A

## Sheet: IRR & Discussion Notes
Table 3: Agreement between Main and Second Analyst and Interrater Reliability Calculations
This table shows the (dis)agreements between the main and second analysts on the quote-matching task. The calculations at the bottom of this table (in blue) show the number of quotes where the analysts agreed and disagreed for each category of themes, subthemes, and sub-subthemes and their respective percentage interrater reliability (IRR) scores.
Quote	Agreement between Main and Second Analyst? Y/N
	Patient No.	Theme	Subtheme	Sub-subtheme
“She was very personal and treated me with respect and as an individual.”	6	Y	Y	Y
“I was told I had to make improvements, or I would be dropped and that gave me the motivation to push through.”	4	N	N	Y
“I found the therapy to be really beneficial. Although my weight did not reflect this the sessions overall helped my confidence.”	6	Y	Y	N
“I found food diaries particularly difficult as tracking food was what caused my eating disorder to spiral initially.”	11	Y	Y	Y
“I was comfortable to talk freely with them, I felt heard and understood.”	14	Y	Y	Y
“It greatly helped me to regain valuable aspects of my life including socially and professionally.”	9	Y	Y	Y
“Provided me with the knowledge on why I thought and did the things I did. All the resources were very useful, and I actually enjoyed learning about myself through them.”	12	Y	Y	Y
“I have noticed a significant shift in my attitudes towards food and allowing myself to challenge fear foods as well as my thought processes.”	11	Y	Y	N
“I never felt afraid to speak openly, knowing that my team [at the NHS service] held no judgement but would rather help me through the problem to continue on to success.”	5	Y	N	Y
“Less focus on weight, more focus on the individual rather than trying to shove them into a pre-made framework that is presumed to work for everyone.”	1	Y	Y	Y
“My therapist was never judgemental and always provided me with an answer to all my questions.”	12	Y	Y	Y
“Having to write down everything I ate and drank made me want to limit my intake.”	14	Y	N	Y
“Changing a core belief takes time and I’m still working on them now, outside of the CBT treatment. But I wouldn’t have been able to start this change without the treatment.”	14	Y	Y	N
“I hated the fact that weighing is compulsory – even if you don’t think you will be affected by knowing it [weight,] the numbers play on your mind.”	1	Y	Y	Y
“I found the discussions around how I could improve my food intake very beneficial.”	6	Y	Y	Y
“Sometimes I struggled to gain weight and I was really stressed to be on the same weight for around two months eating more.”	16	Y	Y	Y
“I would prefer a more individual-based approach which is more flexible and trauma-informed.”	8	Y	Y	Y
“Positive [feelings about therapy] and helped me feel that recovery is possible.”	15	Y	Y	Y
“Treatment felt like a newer approach with many aspects I had never encountered before.”	5	Y	Y	Y
“I only had a therapist but it was not specifically focused on food. Therefore, it was different.”	16	Y	Y	Y
“She was incredibly empathetic to me and inspired so much hope in my recovery.”	5	Y	Y	Y
“She made me feel really safe and not to feel ashamed of my condition.”	16	Y	N	Y
“I couldn’t fully express everything I wanted to out of fear of judgement.”	7	Y	Y	Y
“Whilst it was very difficult at times, I’m glad I persevered.”	9	Y	Y	Y
“The exposure to everything [was unhelpful]: knowing my weight consistently, constantly tracking my food intake and being vulnerable to seeing the shape and size of my body in such an uncomfortable setting and format.”	7	Y	Y	Y
“It was like talking to a robot.”	1	Y	N	Y
“I have a lot of other inter-related issues and it would have been very helpful to address them alongside instead of having to focus exclusively on the eating disorder.”	13	Y	Y	Y
“I had built a good relationship with the staff member and her overall approach to my eating disorder helped me mentally and emotionally.”	6	Y	Y	Y
"I had a very good relationship with my therapist. I was comfortable to talk freely with them, I felt heard and understood.”	14	Y	Y	Y
“Overall, I think the course is effective, especially if you get along with your therapist.”	14	Y	Y	Y
“I found the regular check-in on weight helpful to know I was on the right track.”	7	Y	Y	Y
“To be more tailored to the individual and the non-negotiable be reassessed as one glove does not fit all.”	3	Y	Y	Y
“The sessions with her felt experienced and expertise, she was equipped to initiate problem solving and implement changes.”	2	Y	Y	Y
“I felt a bit anxious over the thought of not making as much progress as I would like in the 20 sessions we are permitted.”	2	Y	Y	Y
“I was originally pretty hesitant to open up, but as I became more comfortable, it felt easier.”	14	Y	N	Y
“I found my previous forms of therapy more beneficial to me as they tackled the past traumas that then encouraged me to tackle the current behaviours, etc. However, I found this one was not attacking the root, just the surface-level issues.”	7	Y	Y	Y
“I got on well with my therapist and felt she listened to my concerns and difficulties.”	11	Y	N	Y
“She was able to relate to this [managing grief alongside an eating disorder] and take this into consideration during our sessions.”	6	N	N	Y
“She [my therapist] truly understood where everything came from and tried to explain to me how to cope and solve the problem.”	16	N	N	N
“It was the focus on weight gain each week I found difficult. It allowed the demon in my head to take control.”	6	Y	N	Y
“The more I thought about food in the moment, the more negative thoughts I had, and it triggered more anxieties as I was having to overthink the food which wasn’t helpful.”	3	Y	N	N
“Miles better than any therapy I’ve received from any other services.”	5	Y	Y	Y
“I had no faith in her and I think that is why I wanted to leave treatment early.”	1	Y	N	Y
“Around four weeks in, I genuinely thought that I had put on weight as I could feel it and see it. When I had my weigh-in, I discovered I had, in fact, lost weight. This really impacted my sense of reality and I found it hard to be at home alone in the weeks that followed as it was an unnerving time.”	15	Y	N	N
“It was helpful to guide my treatment around what we both felt was benefiting me the most.”	5	N	N	N
“It was very difficult to have to put on weight and give up control of my eating, weight and shape. They were what made me feel safe in the world and giving them up was extremely traumatic and distressing. It caused me to have suicidal thoughts. It's the worst experience I've had in my life. I couldn't even have imagined anything so awful before. Now I'm out the other end it was absolutely worth …	13	Y	Y	Y
“I found the tracking difficult as it triggered the eating disorder more as I was having to think about the food and reflect upon everything I was eating.”	3	Y	N	Y
“Terrible. There wasn’t one [a relationship].”	1	Y	Y	Y
“I would have liked to complete the whole treatment [i.e., further treatment to achieve full recovery] with her [therapist], but I understand that people move on and need to do so!”	15	N	N	N
“I had to reach weight progression targets to be able to continue with the therapy programme. I found the pressure of this made my eating disorder put up barriers. It took control.”	6	Y	Y	Y
“I would have liked some more sessions to be able to just talk more about the reasons/events that triggered the eating disorder.”	15	Y	Y	Y
“Maybe just working on how relationships between therapist and patient could be developed.”	7	Y	N	Y
“This was orders of magnitude better than any other therapy I've had.”	13	Y	Y	Y
“It helped more than I thought it would. And I managed a lot more than I thought.”	10	Y	Y	Y
“I felt slightly disregarded and some of my issues de-validated.”	7	Y	N	Y
“If I had gone to the stage [of therapy] of speaking about self-image, I would’ve benefited.”	3	N	N	N
“Previous experiences were better; they were informative and scientific (I find it easier to challenge thoughts if there is proper evidence to back it up), and the therapist actually listened and behaved like a human rather than being condescending and patronising. I was also in a different place at the time and was more in need of help so maybe that’s why they felt better.”	1	Y	Y	Y
No. Quotes Where Analysts Agree		51	38	48
No. Quotes Where Analysts Disagree		6	19	9
%age Interrater Reliability (IRR)		0.87931	0.655172	0.827586

## Sheet: Cohen's Kappa
Calculations for Cohen's Kappa
The below steps represent the calculations of Cohen's Kappa scores for each of the themes, subthemes, and sub-subthemes.
1. Create agreement table
Table 4a: Agreement Table for Three Cohen's Kappa Calculations (Themes, Subthemes, Sub-subthemes)
Main analyst	Second Analyst Agrees	Second Analyst Disagrees	Total
Themes	52	6	57
Subthemes	39	19	57
Sub-subthemes	49	9	57
2. Calculate observed agreement (Po)
(Po) = No. times agreed / total
This is the same as the percentage agreement.
Po (themes)	0.912281
Po (subthemes)	0.684211
Po (sub-subthemes)	0.859649
3. Calculate expected agreement (Pe)
Pe = (p_agree *p_agree)+(p_disagree* p_disagree)
Proportion of agreement (themes)	0.912281
Proportion of disagreement (themes)	0.105263
Pe (themes)	0.843336
Proportion of agreement (subthemes)	0.684211
Proportion of disagreement (subthemes)	0.333333
Pe (subthemes)	0.579255
Proportion of agreement (sub-subthemes)	0.859649
Proportion of disagreement (sub-subthemes)	0.157895
Pe (sub-subthemes)	0.763927
4. Calculate Kappa (κ)
κ = Po - Pe / 1- Pe
Cohen's kappa (κ) for themes	0.440079	Moderate
Cohen's kappa (κ) for subthemes	0.249451	Fair
Cohen's kappa (κ) for sub-subthemes	0.405476	Moderate
Table 4b: Interpretation of Cohen's Kappa
Kappa Value	Cohen’s (1960)
≤ 0	None
0 – .20	None to slight
.21 - .39	Fair (to .40)
.40 - .59	Moderate (.41-.60)
.60 - .79	Substantial (.61-.80)
.80 - .90	Almost perfect (>.81)
>.90	Almost perfect
References
Cohen, J. (1960). A coefficient of agreement for nominal scales. Educational and Psychological Measurement, 20(1), 37 – 46. https://doi.org/10.1177/001316446002000104

## Sheet: Final Agreed Quotes
Table 5: Final Agreed Quote-Matching Activity
This table shows the final agreed quote-matching activity after discussion between the main and second analysts. Some of the quotes in this activity have been replaced in the final write-up with alternative quotes. The second analyst read the new write-up of results and agreed to the inclusion of the quotes. 100% agreement was achieved between analysts.
Quote	Patient No.	Theme	Subtheme	Sub-subtheme	Initial Agreement Between Main and Second Analyst (Agree / Disagree)	Explanation for Final Decision of Allocation of Quote to Theme/Subtheme/Sub-subtheme	Agreement Between Analysts? Y/N
“She was very personal and treated me with respect and as an individual.”	6	Importance of therapeutic relationship	Therapist qualities matter	N/A	Agree	N/A	Y
"I was told I had to make improvements, or I would be dropped and that gave me the motivation to push through.”	4	Nature of therapy	Limited duration of therapy	N/A	Disagree	This quote refers to the patient finding the idea that they might be dropped from therapy (i.e., they have a limited time to show progress) as motivating. All patients are informed from the first CBT-AN-20 session that they have a limited time period in which to show they are making progress by engaging with the early stages of this therapy - namely, eating more to gain weight.The urgency for act…	Y
“I found the therapy to be really beneficial. Although my weight did not reflect this the sessions overall helped my confidence.”	6	Experiences of Therapy Over Time	Therapy was Worthwhile	Therapy was Beneficial	Disagree	This quote states clearly that the patient found therapy beneficial in terms of confidence, despite not meeting weight targets.	Y
“I found food diaries particularly difficult as tracking food was what caused my eating disorder to spiral initially.”	11	Experiences of Therapy Over Time	Therapy was Unhelpful	Tracking Food and Eating	Agree		Y
“I was comfortable to talk freely with them, I felt heard and understood.”	14	Importance of Therapeutic Relationship	Patients’ Perspectives of Therapists’ Communications Shapes Connection	N/A	Agree		Y
“It greatly helped me to regain valuable aspects of my life including socially and professionally.”	9	Experiences of Therapy Over Time	Therapy was Worthwhile	Therapy was Beneficial	Agree		Y
“Provided me with the knowledge on why I thought and did the things I did. All the resources were very useful, and I actually enjoyed learning about myself through them.”	12	Experiences of Therapy Over Time	Therapy was Worthwhile	Cognitive Restructuring	Agree		Y
“I have noticed a significant shift in my attitudes towards food and allowing myself to challenge fear foods as well as my thought processes.”	11	Experiences of Therapy Over Time	Therapy was Worthwhile	Therapy was Beneficial	Disagree	This quote highlights some of the beneficial changes in this patients' cognitions and behaviours as a result of doing this therapy.	Y
“I never felt afraid to speak openly, knowing that my team [at the NHS service] held no judgement but would rather help me through the problem to continue on to success.”	5	Importance of Therapeutic Relationship	Patients’ Perspectives of Therapists’ Communications Shapes Connection	N/A	Disagree	This quote is an example of the patient's perspective of the service as being non-judgemental shaping their ability to communicate openly.	Y
“Less focus on weight, more focus on the individual rather than trying to shove them into a pre-made framework that is presumed to work for everyone.”	1	Nature of Therapy	Does One Size Fit All?	N/A	Agree		Y
“My therapist was never judgemental and always provided me with an answer to all my questions.”	12	Importance of Therapeutic Relationship	Therapist Qualities Matter	N/A	Agree		Y
“Having to write down everything I ate and drank made me want to limit my intake.”	14	Experiences of Therapy Over Time	Therapy was Difficult	Food and Eating	Disagree	This quote shows how this patient found it difficult to track their food intake because it triggered the desire to restrict.	Y
“Changing a core belief takes time and I’m still working on them now, outside of the CBT treatment. But I wouldn’t have been able to start this change without the treatment.”	14	Experiences of Therapy Over Time	Therapy was Worthwhile	Hopeful about Recovery	Disagree	This quote shows how the patient has begun to change their core beliefs and move towards recovery as a result of therapy.	Y
“I hated the fact that weighing is compulsory – even if you don’t think you will be affected by knowing it [weight,] the numbers play on your mind.”	1	Experiences of Therapy Over Time	Therapy was Unhelpful	Weight and Weighing	Agree		Y
“I found the discussions around how I could improve my food intake very beneficial.”	6	Experiences of Therapy Over Time	Therapy was Worthwhile	Food and Eating	Agree		Y
“Sometimes I struggled to gain weight and I was really stressed to be on the same weight for around two months eating more.”	16	Experiences of Therapy Over Time	Therapy was Difficult	Weight and Weighing	Agree		Y
“I would prefer a more individual-based approach which is more flexible and trauma-informed.”	8	Nature of Therapy	Does One Size Fit All?	N/A	Agree		Y
“Positive [feelings about therapy] and helped me feel that recovery is possible.”	15	Experiences of Therapy Over Time	Therapy was Worthwhile	Hopeful about Recovery	Agree		Y
“Treatment felt like a newer approach with many aspects I had never encountered before.”	5	Nature of Therapy	Comparison with Other Therapies	N/A	Agree		Y
“I only had a therapist but it was not specifically focused on food. Therefore, it was different.”	16	Nature of Therapy	Comparison with Other Therapies	N/A	Agree		Y
“She was incredibly empathetic to me and inspired so much hope in my recovery.”	5	Importance of Therapeutic Relationship	Therapist Qualities Matter	N/A	Agree		Y
“She made me feel really safe and not to feel ashamed of my condition.”	16	Importance of Therapeutic Relationship	Therapist Qualities Matter	N/A	Disagree	This quote highlights how certain qualities of the therapist make the patient feel safe and unashamed. We agreed on this being about qualities after further discussion in our last meeting.	Y
“I couldn’t fully express everything I wanted to out of fear of judgement.”	7	Importance of Therapeutic Relationship	Therapist Qualities Matter	N/A	Agree		Y
“Whilst it was very difficult at times, I’m glad I persevered.”	9	Experiences of Therapy Over Time	Difficult but Worthwhile	N/A	Agree		Y
“The exposure to everything [was unhelpful]: knowing my weight consistently, constantly tracking my food intake and being vulnerable to seeing the shape and size of my body in such an uncomfortable setting and format.”	7	Experiences of Therapy Over Time	Therapy was Unhelpful	Weight and Weighing	Agree		Y
“It was like talking to a robot.”	1	Importance of Therapeutic Relationship	Patients’ Perspectives of Therapists’ Communications Shapes Connection	N/A	Disagree	This quote shows how the patient felt there was no communication with their therapist, and therefore, no meaningful connection.	Y
“I have a lot of other inter-related issues and it would have been very helpful to address them alongside instead of having to focus exclusively on the eating disorder.”	13	Nature of Therapy	Does One Size Fit All?	N/A	Agree		Y
“I had built a good relationship with the staff member and her overall approach to my eating disorder helped me mentally and emotionally.”	6	Importance of Therapeutic Relationship	Good/Bad Relationships	N/A	Agree		Y
"I had a very good relationship with my therapist. I was comfortable to talk freely with them, I felt heard and understood.”	14	Importance of Therapeutic Relationship	Good/Bad Relationships	N/A	Agree		Y
“Overall, I think the course is effective, especially if you get along with your therapist.”	14	Experiences of Therapy Over Time	Therapy was Worthwhile	Therapy was Beneficial	Agree		Y
“I found the regular check-in on weight helpful to know I was on the right track.”	7	Experiences of Therapy Over Time	Therapy was Worthwhile	Weight and Weighing	Agree		Y
“To be more tailored to the individual and the non-negotiable be reassessed as one glove does not fit all.”	3	Nature of Therapy	Does One Size Fit All?	N/A	Agree		Y
“The sessions with her felt experienced and expertise, she was equipped to initiate problem solving and implement changes.”	2	Importance of Therapeutic Relationship	Therapist Qualities Matter	N/A	Agree		Y
“I felt a bit anxious over the thought of not making as much progress as I would like in the 20 sessions we are permitted.”	2	Nature of Therapy	Limited Duration of Therapy	N/A	Agree		Y
“I was originally pretty hesitant to open up, but as I became more comfortable, it felt easier.”	14	Importance of Therapeutic Relationship	Patients’ Perspectives of Therapists’ Communications Shapes Connection	N/A	Disagree	This quote highlights the importance of feeling comfortable as key to their being able to open up with their therapist and build a connection.	Y
“I found my previous forms of therapy more beneficial to me as they tackled the past traumas that then encouraged me to tackle the current behaviours, etc. However, I found this one was not attacking the root, just the surface-level issues.”	7	Nature of Therapy	Comparison with Other Therapies	N/A	Agree		Y
“I got on well with my therapist and felt she listened to my concerns and difficulties.”	11	Importance of Therapeutic Relationship	Patients’ Perspectives of Therapists’ Communications Shapes Connection	N/A	Disagree	This quote highlights the link between the patients' perspective of the therapeutic relationship and the therapist's communication style.	Y
“She was able to relate to this [managing grief alongside an eating disorder] and take this into consideration during our sessions.”	6	Nature of Therapy	Does One Size Fit All?	N/A	Disagree	This quote is an example of a therapist tailoring the therapy to the patient's specific needs and circumstances, and therefore, CBT-AN-20 not necessarily being a "one size fits all" therapy.	Y
“She [my therapist] truly understood where everything came from and tried to explain to me how to cope and solve the problem.”	16	Experiences of Therapy Over Time	Therapy was Worthwhile	Problem Solving	Disagree	This quote is an example of how therapy has helped the patient learn problem-solving skills.	Y
“It was the focus on weight gain each week I found difficult. It allowed the demon in my head to take control.”	6	Experiences of Therapy Over Time	Therapy was Difficult	Weight and Weighing	Disagree	This quote is an example of how the focus on weight in this therapy is difficult, as reflected in the patient's own words.	Y
“The more I thought about food in the moment, the more negative thoughts I had, and it triggered more anxieties as I was having to overthink the food, which wasn't helpful.”	3	Experiences of Therapy Over Time	Therapy was Difficult	Food and Eating	Disagree	This quote states how the patient found food tracking in particular difficult.	Y
“Miles better than any therapy I’ve received from any other services.”	5	Nature of Therapy	Comparison with Other Therapies	N/A	Agree		Y
“I had no faith in her and I think that is why I wanted to leave treatment early.”	1	Importance of Therapeutic Relationship	Therapist Qualities Matter	N/A	Disagree	This quote is an example of how therapist qualities matter as the patient's view of the therapist as untrustworthy contributed to their wanting to leave therapy.	Y
“Around four weeks in, I genuinely thought that I had put on weight as I could feel it and see it. When I had my weigh-in, I discovered I had, in fact, lost weight. This really impacted my sense of reality and I found it hard to be at home alone in the weeks that followed as it was an unnerving time.”	15	Experiences of Therapy Over Time	Therapy was Unhelpful	Weight and Weighing	Disagree	This quote shows how a patient's sense of reality was (at least temporarily) unhelpfully impacted by the weighing intervention.	Y
“It was helpful to guide my treatment around what we both felt was benefiting me the most.”	5	Nature of Therapy	Does One Size Fit All?	N/A	Disagree	This quote is about tailoring treatment to the patients needs.	Y
“It was very difficult to have to put on weight and give up control of my eating, weight and shape. They were what made me feel safe in the world and giving them up was extremely traumatic and distressing. It caused me to have suicidal thoughts. It's the worst experience I've had in my life. I couldn't even have imagined anything so awful before. Now I'm out the other end it was absolutely worth …	13	Experiences of Therapy Over Time	Difficult but Worthwhile	N/A	Agree		Y
“I found the tracking difficult as it triggered the eating disorder more as I was having to think about the food and reflect upon everything I was eating.”	3	Experiences of Therapy Over Time	Therapy was Unhelpful	Food and Eating	Disagree	This quote is an example of how tracking can be experienced as triggering, and therefore, potentially unhelpful.	Y
“Terrible. There wasn’t one [a relationship].”	1	Importance of Therapeutic Relationship	Good/Bad Relationships	N/A	Agree		Y
“I would have liked to complete the whole treatment [i.e., further treatment to achieve full recovery] with her [therapist], but I understand that people move on and need to do so!”	15	Experiences of Therapy Over Time	Therapy was Worthwhile	Therapy was Acceptable	Disagree	This quote shows how the patient valued therapy enough to want to continue with further therapy.	Y
“I had to reach weight progression targets to be able to continue with the therapy programme. I found the pressure of this made my eating disorder put up barriers. It took control.”	6	Experiences of Therapy Over Time	Therapy was Unhelpful	Weight and Weighing	Agree		Y
“I would have liked some more sessions to be able to just talk more about the reasons/events that triggered the eating disorder.”	15	Nature of Therapy	Limited Duration of Therapy	N/A	Agree		Y
“Maybe just working on how relationships between therapist and patient could be developed.”	7	Importance of Therapeutic Relationship	Patients’ Perspectives of Therapists’ Communications Shapes Connection	N/A	Disagree	This quote was the only example of a patient with an awareness of the active role they play in the therapeutic relationship.	Y
“This was orders of magnitude better than any other therapy I've had.”	13	Nature of Therapy	Comparison with Other Therapies	N/A	Agree		Y
“It helped more than I thought it would. And I managed a lot more than I thought.”	10	Experiences of Therapy Over Time	Therapy was Worthwhile	Therapy was Acceptable	Agree	Jade put "therapy was acceptable/hopeful about recovery"? Took this as agreed.	Y
“I felt slightly disregarded and some of my issues de-validated.”	7	Importance of Therapeutic Relationship	Patients’ Perspectives of Therapists’ Communications Shapes Connection	N/A	Disagree	This quote shows how a patient's perspective of the therapist as judgemental affected their connection with that therapist.	Y
“If I had gone to the stage [of therapy] of speaking about self-image, I would’ve benefited.”	3	Experiences of Therapy Over Time	Therapy was Worthwhile	Therapy was Acceptable	Disagree	This quote shows how the patient saw potential value in the latter stages of this therapy, even though they didn't complete therapy themselves.	Y
“Previous experiences were better; they were informative and scientific (I find it easier to challenge thoughts if there is proper evidence to back it up), and the therapist actually listened and behaved like a human rather than being condescending and patronising. I was also in a different place at the time and was more in need of help so maybe that’s why they felt better.”	1	Nature of Therapy	Comparison with Other Therapies	N/A	Agree		Y
